# Supplementary material for: Enantioselective titanium-catalyzed cycloadditions of thiophene-S,S-dioxides with indenes
Source: Chem Sci. 2026 Jun 23. Online ahead of print. doi: 10.1039/d6sc01387b (PMC13306190; doi:10.1039/d6sc01387b)
Supplement: SC-OLF-D6SC01387B-s002 [file SC-OLF-D6SC01387B-s002.cif]

# Supplementary Information (SI) for Chemical Science.
# This journal is © The Royal Society of Chemistry 2026

####################################################################### 
# 
# This file contains crystal structure data downloaded from the 
# Cambridge Structural Database (CSD) hosted by the Cambridge 
# Crystallographic Data Centre (CCDC).
# 
# Full information about CCDC data access policies and citation 
# guidelines are available at http://www.ccdc.cam.ac.uk/access/V1 
# 
# Audit and citation data items may have been added by the CCDC. 
# Please retain this information to preserve the provenance of 
# this file and to allow appropriate attribution of the data. 
# 
#######################################################################

data_2a
_database_code_depnum_ccdc_archive 'CCDC 2512830'
loop_
_audit_author_name
_audit_author_address
'Agamemnon Crumpton'
;University of Oxford
United Kingdom
;
_audit_update_record             
;
2025-12-02 deposited with the CCDC.	2026-06-16 downloaded from the CCDC.
;
#==============================================================================
_audit_creation_date             2025-09-23
_audit_creation_method           'CRYSTALS_ver_10.1.100_build_0000 '
_oxford_structure_analysis_title 7897
_chemical_name_systematic        .
_chemical_melting_point          'not measured'
_refine_special_details          
;
?
  Reflections are selected by the following conditions :-
  Minimum value of SQRTW        is   0.00
  Minimum value of RATIO        is  -3.00

       Flack Parameter & su  0.004  0.009  @ 

 Using counting statistics weights
       Hooft Parameter & su  0.002  0.005  $ 
           Hole-in-one & su  0.006  0.003    
      Parsons Quotient & su  0.005  0.003  %  (Using  1221 reflections. Correl Coef =  97%)

 Histogram re-weighted,   942 reflections,  86.7% within interval x= -.5 to 1.5
      Parsons Quotient & su  0.005  0.003    
 Average of Ratios (x) & su  0.005  0.003  & 
 Average of Ratios (x) & su  0.005  0.003  %  (corrected for npp, * 1.04)


@  Flack,1983, Acta Cryst A39, 876-881
%  Thompson & Watkin, 2011, J Appl Cryst, 44, 1077-1022
$  Hooft et al, 2008, J Appl Cryst, 41, 96-103
&  Cooper et al, to be published

 Hooft probability analysis
 For an enantiopure material, there are 2 choices, P2
 P2(correct)     1.0000   i.e. 0.100000E+01                                     

 If 50:50 twinning is possible, there are 3 choices, P3
 P3(correct)     1.0000   i.e. 0.100000E+01                                     
 P3(rac-twin)    0.0000   i.e. 0.000000E+00                                     
 P3(inverse)     0.0000   i.e. 0.000000E+00                                     
 G              0.9955                                                          
 G S.U.         0.0096

;
_cell_length_a                   7.24530(4)
_cell_length_b                   11.54662(6)
_cell_length_c                   17.00452(9)
_cell_angle_alpha                90
_cell_angle_beta                 90
_cell_angle_gamma                90
_cell_volume                     1422.576(14)

_symmetry_cell_setting           orthorhombic
_symmetry_space_group_name_H-M   'P 21 21 21 '
_symmetry_space_group_name_Hall  'P 2ac 2ab '
loop_
_symmetry_equiv_pos_as_xyz
x,y,z
-x+1/2,-y,z+1/2
x+1/2,-y+1/2,-z
-x,y+1/2,-z+1/2

loop_
_atom_type_symbol
_atom_type_scat_dispersion_real
_atom_type_scat_dispersion_imag
_atom_type_scat_Cromer_Mann_a1
_atom_type_scat_Cromer_Mann_b1
_atom_type_scat_Cromer_Mann_a2
_atom_type_scat_Cromer_Mann_b2
_atom_type_scat_Cromer_Mann_a3
_atom_type_scat_Cromer_Mann_b3
_atom_type_scat_Cromer_Mann_a4
_atom_type_scat_Cromer_Mann_b4
_atom_type_scat_Cromer_Mann_c
_atom_type_scat_source
C 0.0181 0.0091 2.3100 20.8439 1.0200 10.2075 1.5886 0.5687 0.8650 51.6512
0.2156 'International Tables Vol C 4.2.6.8 and 6.1.1.4'
H 0.0000 0.0000 0.4930 10.5109 0.3229 26.1257 0.1402 3.1424 0.0408 57.7998
0.0030 'International Tables Vol C 4.2.6.8 and 6.1.1.4'
N 0.0311 0.0180 12.2126 0.0057 3.1322 9.8933 2.0125 28.9975 1.1663 0.5826
-11.5290 'International Tables Vol C 4.2.6.8 and 6.1.1.4'
O 0.0492 0.0322 3.0485 13.2771 2.2868 5.7011 1.5463 0.3239 0.8670 32.9089
0.2508 'International Tables Vol C 4.2.6.8 and 6.1.1.4'
Cl 0.3639 0.7018 11.4604 0.0104 7.1964 1.1662 6.2556 18.5194 1.6455 47.7784
-9.5574 'International Tables Vol C 4.2.6.8 and 6.1.1.4'


_cell_formula_units_Z            4

# Given Formula = C17 H14 Cl1 N1 O3 
# Dc =      1.47 Fooo =    656.00 Mu =     24.92 M =    315.76
# Found Formula = C17 H14.00 Cl1 N1 O3 
# Dc =      1.47 FOOO =    656.00 Mu =     24.92 M =    315.76

_chemical_formula_sum            'C17 H14 Cl N O3'
_chemical_formula_moiety         'C17 H14 Cl N O3'
_chemical_compound_source        .
_chemical_formula_weight         315.76


_cell_measurement_reflns_used    31562
_cell_measurement_theta_min      4.61
_cell_measurement_theta_max      75.62
_cell_measurement_temperature    100

_exptl_crystal_description       block
_exptl_crystal_colour            colourless
_exptl_crystal_size_min          0.075
_exptl_crystal_size_mid          0.092
_exptl_crystal_size_max          0.136

_exptl_crystal_density_diffrn    1.474
_exptl_crystal_density_meas      'not measured'
_exptl_crystal_density_method    'not measured'
# Non-dispersive F(000): 
_exptl_crystal_F_000             655.997
_exptl_absorpt_coefficient_mu    2.492

# Sheldrick geometric approximatio 0.80 0.83 
_exptl_absorpt_correction_type   multi-scan
_exptl_absorpt_process_details   
; 
 CrysAlisPro (Rigaku Oxford Diffraction, 2021) 
;
_exptl_absorpt_correction_T_min  0.64
_exptl_absorpt_correction_T_max  0.83
_diffrn_measurement_device_type  'Oxford Diffraction SuperNova'
_diffrn_measurement_device       Area
_diffrn_radiation_monochromator  'focussing mirrors'
_diffrn_radiation_type           'Cu K\a'
_diffrn_radiation_wavelength     1.54184
_diffrn_measurement_method       \w

# If a reference occurs more than once, delete the author 
# and date from subsequent references. 
_computing_data_collection       'SuperNova, (Oxford Diffraction, 2010)'
_computing_cell_refinement       
; 
 CrysAlisPro (Rigaku Oxford Diffraction, 2021) 
;
_computing_data_reduction        
; 
 CrysAlisPro (Rigaku Oxford Diffraction, 2021) 
;
_computing_structure_solution    'SHELXT (Sheldrick, 2015)'
_computing_structure_refinement  'CRYSTALS (Betteridge et al., 2003)'
_computing_publication_material  'CRYSTALS (Betteridge et al., 2003)'
_computing_molecular_graphics    'CAMERON (Watkin et al., 1996)'

_diffrn_standards_interval_time  .
_diffrn_standards_interval_count .
_diffrn_standards_number         0
_diffrn_standards_decay_%        .

_diffrn_ambient_temperature      100
_diffrn_reflns_number            52669
_diffrn_reflns_av_unetI/netI     1.444
_reflns_number_total             2940
_diffrn_reflns_av_R_equivalents  0.039
# Number of reflections without Friedels Law is 2940 
# Number of reflections with Friedels Law is 1713 
# Theoretical number of reflections is about 1485 


_diffrn_reflns_theta_min         4.629
_diffrn_reflns_theta_max         76.011
_diffrn_measured_fraction_theta_max 0.992

_diffrn_reflns_theta_full        73.731
_diffrn_measured_fraction_theta_full 0.997


_diffrn_reflns_limit_h_min       -9
_diffrn_reflns_limit_h_max       9
_diffrn_reflns_limit_k_min       -14
_diffrn_reflns_limit_k_max       14
_diffrn_reflns_limit_l_min       -21
_diffrn_reflns_limit_l_max       20
_reflns_limit_h_min              -9
_reflns_limit_h_max              9
_reflns_limit_k_min              0
_reflns_limit_k_max              14
_reflns_limit_l_min              0
_reflns_limit_l_max              21

_oxford_diffrn_Wilson_B_factor   0.00
_oxford_diffrn_Wilson_scale      0.00

_atom_sites_solution_primary     direct #heavy,direct,difmap,geom,iterative
# _atom_sites_solution_secondary  difmap
_atom_sites_solution_hydrogens   difmap

_refine_diff_density_min         -0.14
_refine_diff_density_max         0.14


# The current dictionary definitions do not cover the 
# situation where the reflections used for refinement were 
# selected by a user-defined sigma threshold 

# Explicitly named reflections are ALWAYS excluded from R&wR 

# The values actually used during refinement 
# These are labelled "all" for compatibility with PLATON 
_oxford_refine_reflns_threshold_expression I>-3.0\s(I)
_refine_ls_number_restraints     85
_refine_ls_number_parameters     256
_refine_ls_number_reflns         2940
_refine_ls_R_factor_ref          0.0228
_refine_ls_wR_factor_ref         0.0571
_refine_ls_goodness_of_fit_ref   1.0089
_refine_ls_shift/su_max          0.0010840
_refine_ls_shift/su_mean         0.0000717


# Computed with I/sigma = -10 
_reflns_number_all               2940
_refine_ls_R_factor_all          0.0228
_refine_ls_wR_factor_all         0.0571

# Computed with I/sigma = +2 a la SHELX 
_reflns_threshold_expression     I>2.0\s(I)
_reflns_number_gt                2870
_refine_ls_R_factor_gt           0.0223
_refine_ls_wR_factor_gt          0.0567

# For an explanation, see Cooper & Watkin, Acta Cryst. (2016). B72, 661-683 
_oxford_Hooft_y                  0.002(4) # for 1039 Friedel pairs 
_oxford_Bijvoet_difference       0.002(3) # for 1039 Friedel pairs 
# (Similar to the Parsons(q).) 
_oxford_refined_Flack_x          0.004(9) # for 1227 Friedel pairs 
_refine_ls_abs_structure_Flack   0.002(3)
_refine_ls_abs_structure_details 
; 
 Parsons, Flack & Wagner (2013), 
 1039 Friedel Pairs 
;

# choose from: 
# rm (reference molecule of known chirality), 
# ad (anomolous dispersion - Flack), rmad (rm and ad), 
# syn (from synthesis), unk (unknown) or . (not applicable). 
_chemical_absolute_configuration ad


_refine_ls_structure_factor_coef Fsqd
_refine_ls_matrix_type           full
_refine_ls_hydrogen_treatment    mixed #undef, noref, refall,
# refxyz, refU, constr or mixed
_refine_ls_weighting_scheme      calc
_refine_ls_weighting_details     
;
 Method= Modified Sheldrick 
 w=1/[\s^2^(F^2^) + ( 0.03P)^2^ + 0.35P] 
 ,where P=(max(Fo^2^,0) + 2Fc^2^)/3 
;

# Uequiv = arithmetic mean of Ui i.e. Ueqiv = (U1+U2+U3)/3

# Replace last . with number of unfound hydrogen atoms attached to an atom.

# ..._refinement_flags_... 
# . no refinement constraints           S special position constraint on site
# G rigid group refinement of site      R riding atom
# D distance or angle restraint on site T thermal displacement constraints
# U Uiso or Uij restraint (rigid bond)  P partial occupancy constraint


loop_
_atom_site_label
_atom_site_type_symbol
_atom_site_fract_x
_atom_site_fract_y
_atom_site_fract_z
_atom_site_U_iso_or_equiv
_atom_site_occupancy
_atom_site_adp_type
_atom_site_refinement_flags_posn
_atom_site_refinement_flags_adp
_atom_site_refinement_flags_occupancy
_atom_site_disorder_assembly
_atom_site_disorder_group
_atom_site_attached_hydrogens
Cl1 Cl 0.61800(5) 0.67544(3) 0.756047(18) 0.0254 1.0000 Uani . . . . . .
C2 C 0.6300(2) 0.56040(11) 0.68974(7) 0.0185 1.0000 Uani D . . . . .
C3 C 0.82153(18) 0.52729(11) 0.66358(7) 0.0169 1.0000 Uani D . . . . .
C4 C 0.81044(18) 0.44342(11) 0.59239(7) 0.0157 1.0000 Uani D . . . . .
C5 C 0.64607(18) 0.36340(10) 0.59284(7) 0.0162 1.0000 Uani D . . . . .
C6 C 0.66115(17) 0.24914(11) 0.55240(8) 0.0172 1.0000 Uani . . . . . .
O7 O 0.60580(16) 0.23188(8) 0.48589(5) 0.0251 1.0000 Uani . . . . . .
N8 N 0.74007(14) 0.15941(9) 0.59446(6) 0.0166 1.0000 Uani D . . . . .
C9 C 0.82148(18) 0.16674(12) 0.66892(7) 0.0178 1.0000 Uani . . . . . .
O10 O 0.86800(14) 0.05838(8) 0.69199(5) 0.0209 1.0000 Uani D . . . . .
C11 C 0.7934(2) -0.02625(12) 0.63739(8) 0.0214 1.0000 Uani D . . . . .
C12 C 0.75712(19) 0.04211(11) 0.56237(8) 0.0187 1.0000 Uani D . . . . .
H122 H 0.860(2) 0.0378(12) 0.5251(8) 0.0219(18) 1.0000 Uiso D . . . . .
H121 H 0.6473(19) 0.0179(12) 0.5368(8) 0.0226(18) 1.0000 Uiso D . . . . .
H112 H 0.884(2) -0.0864(12) 0.6310(8) 0.0250(18) 1.0000 Uiso D . . . . .
H111 H 0.6793(19) -0.0577(13) 0.6606(8) 0.0265(18) 1.0000 Uiso D . . . . .
O13 O 0.85004(14) 0.25103(8) 0.70797(5) 0.0232 1.0000 Uani . . . . . .
C14 C 0.48662(18) 0.39643(12) 0.62499(7) 0.0184 1.0000 Uani D . . . . .
C15 C 0.47671(19) 0.50335(12) 0.67110(7) 0.0198 1.0000 Uani D . . . . .
H151 H 0.3618(19) 0.5260(10) 0.6905(6) 0.0246(18) 1.0000 Uiso D . . . . .
H141 H 0.3794(18) 0.3505(10) 0.6225(6) 0.0215(18) 1.0000 Uiso D . . . . .
C16 C 0.81202(18) 0.52564(11) 0.52235(7) 0.0160 1.0000 Uani D . . . . .
C17 C 0.88554(18) 0.63224(11) 0.54460(7) 0.0169 1.0000 Uani D . . . . .
C18 C 0.93411(19) 0.63095(11) 0.63097(8) 0.0199 1.0000 Uani D . . . . .
H181 H 0.903(2) 0.7012(12) 0.6598(8) 0.0253(18) 1.0000 Uiso D . . . . .
H182 H 1.0698(18) 0.6168(12) 0.6364(8) 0.0251(18) 1.0000 Uiso D . . . . .
C19 C 0.91180(19) 0.71923(11) 0.48923(8) 0.0203 1.0000 Uani D . . . . .
C20 C 0.85910(19) 0.69883(11) 0.41147(8) 0.0212 1.0000 Uani D . . . . .
C21 C 0.78392(19) 0.59260(12) 0.38959(8) 0.0208 1.0000 Uani D . . . . .
C22 C 0.76059(18) 0.50442(12) 0.44466(8) 0.0185 1.0000 Uani D . . . . .
H221 H 0.7122(13) 0.4321(11) 0.4297(7) 0.0231(18) 1.0000 Uiso D . . . . .
H211 H 0.7508(13) 0.5811(11) 0.3360(8) 0.0243(18) 1.0000 Uiso D . . . . .
H201 H 0.8735(13) 0.7581(11) 0.3736(7) 0.0257(18) 1.0000 Uiso D . . . . .
H191 H 0.9638(13) 0.7929(11) 0.5041(8) 0.0238(18) 1.0000 Uiso D . . . . .
H41 H 0.9260(18) 0.3969(11) 0.5915(8) 0.0168(18) 1.0000 Uiso D . . . . .
H31 H 0.8843(19) 0.4904(12) 0.7092(7) 0.0203(18) 1.0000 Uiso D . . . . .
loop_
_atom_site_aniso_label
_atom_site_aniso_U_11
_atom_site_aniso_U_22
_atom_site_aniso_U_33
_atom_site_aniso_U_23
_atom_site_aniso_U_13
_atom_site_aniso_U_12
Cl1 0.03203(17) 0.02446(15) 0.01961(14) -0.00642(12) 0.00045(13) 0.00643(14)
C2 0.0249(7) 0.0178(6) 0.0130(5) 0.0007(5) -0.0005(5) 0.0036(5)
C3 0.0186(6) 0.0167(6) 0.0154(6) -0.0008(5) -0.0014(5) 0.0009(5)
C4 0.0155(6) 0.0162(6) 0.0153(6) -0.0011(5) -0.0009(5) 0.0007(5)
C5 0.0183(6) 0.0159(5) 0.0143(5) 0.0029(4) -0.0040(5) -0.0004(5)
C6 0.0155(6) 0.0178(6) 0.0183(6) 0.0021(5) -0.0011(5) -0.0019(5)
O7 0.0334(6) 0.0209(5) 0.0211(5) -0.0006(4) -0.0103(4) -0.0012(5)
N8 0.0199(5) 0.0154(5) 0.0146(5) 0.0003(4) -0.0011(4) -0.0007(4)
C9 0.0170(6) 0.0189(6) 0.0174(6) 0.0016(5) -0.0002(5) 0.0003(5)
O10 0.0245(5) 0.0170(4) 0.0211(4) 0.0024(4) -0.0040(4) 0.0014(4)
C11 0.0245(7) 0.0171(6) 0.0225(6) 0.0007(5) -0.0012(6) -0.0006(5)
C12 0.0196(6) 0.0161(6) 0.0204(6) -0.0014(5) -0.0008(5) -0.0003(5)
O13 0.0303(5) 0.0198(4) 0.0194(5) -0.0009(4) -0.0068(4) -0.0002(4)
C14 0.0184(6) 0.0201(6) 0.0168(6) 0.0036(5) -0.0026(5) -0.0017(5)
C15 0.0195(6) 0.0229(7) 0.0168(6) 0.0035(5) 0.0029(5) 0.0048(5)
C16 0.0130(6) 0.0181(6) 0.0170(6) 0.0009(5) 0.0017(5) 0.0015(5)
C17 0.0141(6) 0.0189(6) 0.0178(6) -0.0011(5) 0.0015(5) 0.0005(5)
C18 0.0229(7) 0.0188(6) 0.0180(6) -0.0016(5) -0.0016(5) -0.0028(5)
C19 0.0184(7) 0.0178(6) 0.0246(6) 0.0003(5) 0.0031(5) -0.0002(5)
C20 0.0196(6) 0.0233(6) 0.0208(6) 0.0048(5) 0.0039(5) 0.0023(5)
C21 0.0190(6) 0.0283(7) 0.0151(6) 0.0005(5) 0.0010(5) 0.0016(5)
C22 0.0168(6) 0.0208(6) 0.0178(6) -0.0022(5) 0.0005(5) -0.0003(5)

_refine_ls_extinction_method     None
_oxford_refine_ls_scale          0.5816(8)
loop_
_geom_bond_atom_site_label_1
_geom_bond_site_symmetry_1
_geom_bond_atom_site_label_2
_geom_bond_site_symmetry_2
_geom_bond_distance
_geom_bond_publ_flag
Cl1 . C2 . 1.7444(13) yes
C2 . C3 . 1.5067(19) yes
C2 . C15 . 1.330(2) yes
C3 . C4 . 1.5524(17) yes
C3 . C18 . 1.5510(18) yes
C3 . H31 . 0.995(12) no
C4 . C5 . 1.5073(18) yes
C4 . C16 . 1.5231(17) yes
C4 . H41 . 0.995(12) no
C5 . C6 . 1.4918(17) yes
C5 . C14 . 1.3338(19) yes
C6 . O7 . 1.2163(16) yes
C6 . N8 . 1.3827(16) yes
N8 . C9 . 1.3993(16) yes
N8 . C12 . 1.4654(16) yes
C9 . O10 . 1.3539(16) yes
C9 . O13 . 1.1962(16) yes
O10 . C11 . 1.4523(16) yes
C11 . C12 . 1.5229(18) yes
C11 . H112 . 0.960(13) no
C11 . H111 . 0.986(13) no
C12 . H122 . 0.978(13) no
C12 . H121 . 0.949(13) no
C14 . C15 . 1.4642(19) yes
C14 . H141 . 0.941(13) no
C15 . H151 . 0.933(13) no
C16 . C17 . 1.3936(17) yes
C16 . C22 . 1.3943(18) yes
C17 . C18 . 1.5103(17) yes
C17 . C19 . 1.3898(18) yes
C18 . H181 . 0.975(13) no
C18 . H182 . 1.001(13) no
C19 . C20 . 1.3963(19) yes
C19 . H191 . 0.963(13) no
C20 . C21 . 1.3927(19) yes
C20 . H201 . 0.946(13) no
C21 . C22 . 1.3936(19) yes
C21 . H211 . 0.951(13) no
C22 . H221 . 0.941(13) no
loop_
_geom_angle_atom_site_label_1
_geom_angle_site_symmetry_1
_geom_angle_atom_site_label_2
_geom_angle_site_symmetry_2
_geom_angle_atom_site_label_3
_geom_angle_site_symmetry_3
_geom_angle
_geom_angle_publ_flag
Cl1 . C2 . C3 . 115.46(10) yes
Cl1 . C2 . C15 . 119.33(11) yes
C3 . C2 . C15 . 124.98(11) yes
C2 . C3 . C4 . 109.93(10) yes
C2 . C3 . C18 . 113.21(11) yes
C4 . C3 . C18 . 103.29(10) yes
C2 . C3 . H31 . 107.4(8) no
C4 . C3 . H31 . 111.3(8) no
C18 . C3 . H31 . 111.7(8) no
C3 . C4 . C5 . 114.79(10) yes
C3 . C4 . C16 . 102.74(10) yes
C5 . C4 . C16 . 113.08(11) yes
C3 . C4 . H41 . 107.8(8) no
C5 . C4 . H41 . 109.5(8) no
C16 . C4 . H41 . 108.6(8) no
C4 . C5 . C6 . 118.81(11) yes
C4 . C5 . C14 . 120.74(11) yes
C6 . C5 . C14 . 120.35(12) yes
C5 . C6 . O7 . 123.32(12) yes
C5 . C6 . N8 . 117.03(11) yes
O7 . C6 . N8 . 119.64(12) yes
C6 . N8 . C9 . 126.66(11) yes
C6 . N8 . C12 . 122.33(10) yes
C9 . N8 . C12 . 110.93(10) yes
N8 . C9 . O10 . 108.14(11) yes
N8 . C9 . O13 . 128.63(12) yes
O10 . C9 . O13 . 123.23(11) yes
C9 . O10 . C11 . 110.11(10) yes
O10 . C11 . C12 . 104.54(10) yes
O10 . C11 . H112 . 107.8(9) no
C12 . C11 . H112 . 113.4(8) no
O10 . C11 . H111 . 107.7(8) no
C12 . C11 . H111 . 112.5(8) no
H112 . C11 . H111 . 110.5(11) no
C11 . C12 . N8 . 100.47(10) yes
C11 . C12 . H122 . 112.6(8) no
N8 . C12 . H122 . 110.6(8) no
C11 . C12 . H121 . 112.0(8) no
N8 . C12 . H121 . 111.8(8) no
H122 . C12 . H121 . 109.1(10) no
C5 . C14 . C15 . 120.20(12) yes
C5 . C14 . H141 . 122.4(8) no
C15 . C14 . H141 . 117.3(8) no
C14 . C15 . C2 . 120.30(12) yes
C14 . C15 . H151 . 118.0(8) no
C2 . C15 . H151 . 121.5(8) no
C4 . C16 . C17 . 109.94(11) yes
C4 . C16 . C22 . 129.00(12) yes
C17 . C16 . C22 . 120.97(12) yes
C16 . C17 . C18 . 110.15(11) yes
C16 . C17 . C19 . 120.45(12) yes
C18 . C17 . C19 . 129.35(12) yes
C3 . C18 . C17 . 103.46(10) yes
C3 . C18 . H181 . 109.9(8) no
C17 . C18 . H181 . 115.2(8) no
C3 . C18 . H182 . 110.9(8) no
C17 . C18 . H182 . 108.7(8) no
H181 . C18 . H182 . 108.6(11) no
C17 . C19 . C20 . 118.83(12) yes
C17 . C19 . H191 . 120.9(8) no
C20 . C19 . H191 . 120.3(8) no
C19 . C20 . C21 . 120.57(12) yes
C19 . C20 . H201 . 119.5(8) no
C21 . C20 . H201 . 119.9(8) no
C20 . C21 . C22 . 120.75(12) yes
C20 . C21 . H211 . 118.5(8) no
C22 . C21 . H211 . 120.7(8) no
C16 . C22 . C21 . 118.42(12) yes
C16 . C22 . H221 . 120.7(8) no
C21 . C22 . H221 . 120.8(8) no
loop_
_geom_hbond_atom_site_label_D
_geom_hbond_site_symmetry_D
_geom_hbond_atom_site_label_H
_geom_hbond_site_symmetry_H
_geom_hbond_atom_site_label_A
_geom_hbond_site_symmetry_A
_geom_hbond_angle_DHA
_geom_hbond_distance_DH
_geom_hbond_distance_HA
_geom_hbond_distance_DA
_geom_hbond_publ_flag
C4 . H41 . O7 3_556 143.9(11) 0.995(12) 2.375(13) 3.2324(18) yes
C3 . H31 . O10 4_756 134.0(10) 0.995(12) 2.581(13) 3.3497(18) yes


_iucr_refine_instructions_details 
;
#
# Punched on 23/09/25 at 16:14:22
#
#LIST     12                                                                    
BLOCK 
CONT SCALE 
CONT CL   (     1 ,X'S,U'S)  UNTIL C    (    12 ) 
CONT H    (   122 ,X'S,U[ISO])  UNTIL H    (   111 ) 
CONT O    (    13 ,X'S,U'S)  UNTIL C    (    15 ) 
CONT H    (   151 ,X'S,U[ISO])  UNTIL H    (   141 ) 
CONT C    (    16 ,X'S,U'S)  UNTIL C    (    18 ) 
CONT H    (   181 ,X'S,U[ISO])  UNTIL H    (   182 ) 
CONT C    (    19 ,X'S,U'S)  UNTIL C    (    22 ) 
CONT H    (   221 ,X'S,U[ISO])  UNTIL H    (    31 ) 
CONT ENANTIO 
END                                                                             
#
# Punched on 23/09/25 at 16:14:22
#
#LIST     16                                                                    
NO 
REM   HREST   START (DO NOT REMOVE THIS LINE) 
REM NO H  NO #H U MULT   DIST 
REM C-H 
REM >4           1.5    .96 DISORDER 
REM 1      1     1.2    .93 C C-H (ACETYLENE) 
REM 1      2     1.2    .93 C-C(H)-C 
REM 1      3     1.2    .98 (C)3-C-H 
REM 2      1     1.2    .93 C=C-H(2) 
REM 2      2     1.2    .97 (C)2-C-(H)2 
REM 3      1     1.5    .96 C-C-(H)3 
REM N-H 
REM >4           1.5    .89 DISORDER 
REM 1      1     1.2    .86 N-N/H 
REM 1      2     1.2    .86 (C)2-N-H 
REM 1      3     1.2    .89 (C)3-N-H 
REM 2      1     1.2    .86 C-N-(H)2 
REM 2      2     1.2    .89 (C)2-N-(H)2 
REM 3      1     1.2    .89 C-H-(H)3 
REM O-H 
REM 1      1     1.5    .82 O-H 
REM 
REM DIST      ESD = 0.02 
REM VIB       ESD = 0.002 
REM ANGLE     ESD = 2.0 
REM 
REM TO ACTIVATE THE VIB RESTRAINTS, REMOVE LEADING REM 
REM                              1 H ON SP 3 
DIST 0.98, 0.02 = 
CONT C ( 3) TO H(31) 
REST 0.020, 0.002 = H(31,U[ISO]) 
ANGLE 0.0, 2.0 = MEAN 
CONT H(31) TO C ( 3) TO C(2) 
CONT H(31) TO C ( 3) TO C(4) 
CONT H(31) TO C ( 3) TO C(18) 
REM                              1 H ON SP 3 
DIST 0.98, 0.02 = 
CONT C ( 4) TO H(41) 
REST 0.019, 0.002 = H(41,U[ISO]) 
ANGLE 0.0, 2.0 = MEAN 
CONT H(41) TO C ( 4) TO C(3) 
CONT H(41) TO C ( 4) TO C(5) 
CONT H(41) TO C ( 4) TO C(16) 
REM                              2 H ON SP 3 
DIST 0.97, 0.02 = 
CONT C ( 11) TO H(112) 
CONT C ( 11) TO H(111) 
REST 0.026, 0.002 = H(112,U[ISO]) 
REST 0.026, 0.002 = H(111,U[ISO]) 
ANGLE 0.0, 2.0 = MEAN 
CONT H(112) TO C ( 11) TO O(10) 
CONT H(112) TO C ( 11) TO C(12) 
CONT H(111) TO C ( 11) TO O(10) 
CONT H(111) TO C ( 11) TO C(12) 
ANGLE 109.54, 2.0 = 
CONT H(112) TO C ( 11) TO H(111) 
REM                              2 H ON SP 3 
DIST 0.97, 0.02 = 
CONT C ( 12) TO H(122) 
CONT C ( 12) TO H(121) 
REST 0.022, 0.002 = H(122,U[ISO]) 
REST 0.022, 0.002 = H(121,U[ISO]) 
ANGLE 0.0, 2.0 = MEAN 
CONT H(122) TO C ( 12) TO C(11) 
CONT H(122) TO C ( 12) TO N(8) 
CONT H(121) TO C ( 12) TO C(11) 
CONT H(121) TO C ( 12) TO N(8) 
ANGLE 109.54, 2.0 = 
CONT H(122) TO C ( 12) TO H(121) 
REM                              1 H ON SP 2 
DIST 0.93, 0.02 = 
CONT C ( 14) TO H(141) 
REST 0.022, 0.002 = H(141,U[ISO]) 
ANGLE 0.0, 2.0 = MEAN 
CONT H(141) TO C ( 14) TO C(5) 
CONT H(141) TO C ( 14) TO C(15) 
PLANAR C ( 14) C(5) C(15) H(141) 
REM                              1 H ON SP 2 
DIST 0.93, 0.02 = 
CONT C ( 15) TO H(151) 
REST 0.024, 0.002 = H(151,U[ISO]) 
ANGLE 0.0, 2.0 = MEAN 
CONT H(151) TO C ( 15) TO C(14) 
CONT H(151) TO C ( 15) TO C(2) 
PLANAR C ( 15) C(14) C(2) H(151) 
REM                              2 H ON SP 3 
DIST 0.97, 0.02 = 
CONT C ( 18) TO H(181) 
CONT C ( 18) TO H(182) 
REST 0.024, 0.002 = H(181,U[ISO]) 
REST 0.024, 0.002 = H(182,U[ISO]) 
ANGLE 0.0, 2.0 = MEAN 
CONT H(181) TO C ( 18) TO C(3) 
CONT H(181) TO C ( 18) TO C(17) 
CONT H(182) TO C ( 18) TO C(3) 
CONT H(182) TO C ( 18) TO C(17) 
ANGLE 109.54, 2.0 = 
CONT H(181) TO C ( 18) TO H(182) 
REM                              1 H ON SP 2 
DIST 0.93, 0.02 = 
CONT C ( 19) TO H(191) 
REST 0.024, 0.002 = H(191,U[ISO]) 
ANGLE 0.0, 2.0 = MEAN 
CONT H(191) TO C ( 19) TO C(17) 
CONT H(191) TO C ( 19) TO C(20) 
PLANAR C ( 19) C(17) C(20) H(191) 
REM                              1 H ON SP 2 
DIST 0.93, 0.02 = 
CONT C ( 20) TO H(201) 
REST 0.026, 0.002 = H(201,U[ISO]) 
ANGLE 0.0, 2.0 = MEAN 
CONT H(201) TO C ( 20) TO C(19) 
CONT H(201) TO C ( 20) TO C(21) 
PLANAR C ( 20) C(19) C(21) H(201) 
REM                              1 H ON SP 2 
DIST 0.93, 0.02 = 
CONT C ( 21) TO H(211) 
REST 0.025, 0.002 = H(211,U[ISO]) 
ANGLE 0.0, 2.0 = MEAN 
CONT H(211) TO C ( 21) TO C(20) 
CONT H(211) TO C ( 21) TO C(22) 
PLANAR C ( 21) C(20) C(22) H(211) 
REM                              1 H ON SP 2 
DIST 0.93, 0.02 = 
CONT C ( 22) TO H(221) 
REST 0.022, 0.002 = H(221,U[ISO]) 
ANGLE 0.0, 2.0 = MEAN 
CONT H(221) TO C ( 22) TO C(16) 
CONT H(221) TO C ( 22) TO C(21) 
PLANAR C ( 22) C(16) C(21) H(221) 
REM   HREST   END (DO NOT REMOVE THIS LINE) 
END                                                                             
;
####################################################################### 
# 
# This file contains crystal structure data downloaded from the 
# Cambridge Structural Database (CSD) hosted by the Cambridge 
# Crystallographic Data Centre (CCDC).
# 
# Full information about CCDC data access policies and citation 
# guidelines are available at http://www.ccdc.cam.ac.uk/access/V1 
# 
# Audit and citation data items may have been added by the CCDC. 
# Please retain this information to preserve the provenance of 
# this file and to allow appropriate attribution of the data. 
# 
#######################################################################

data_1a
_database_code_depnum_ccdc_archive 'CCDC 2512831'
loop_
_audit_author_name
_audit_author_address
'Agamemnon Crumpton'
;University of Oxford
United Kingdom
;
_audit_update_record             
;
2025-12-02 deposited with the CCDC.	2026-06-16 downloaded from the CCDC.
;
#==============================================================================
_audit_creation_date             2025-06-02
_audit_creation_method           'CRYSTALS_ver_14_build_c42b451 '
_oxford_structure_analysis_title 7882
_chemical_name_systematic        .
_chemical_melting_point          'not measured'
_cell_length_a                   10.97250(10)
_cell_length_b                   6.52180(10)
_cell_length_c                   14.02240(10)
_cell_angle_alpha                90
_cell_angle_beta                 95.9999(8)
_cell_angle_gamma                90
_cell_volume                     997.952(19)

_symmetry_cell_setting           monoclinic
_symmetry_space_group_name_H-M   'P 21/n '
_symmetry_space_group_name_Hall  '-P 2yn '
loop_
_symmetry_equiv_pos_as_xyz
x,y,z
-x,-y,-z
x+1/2,-y+1/2,z+1/2
-x+1/2,y+1/2,-z+1/2

loop_
_atom_type_symbol
_atom_type_scat_dispersion_real
_atom_type_scat_dispersion_imag
_atom_type_scat_Cromer_Mann_a1
_atom_type_scat_Cromer_Mann_b1
_atom_type_scat_Cromer_Mann_a2
_atom_type_scat_Cromer_Mann_b2
_atom_type_scat_Cromer_Mann_a3
_atom_type_scat_Cromer_Mann_b3
_atom_type_scat_Cromer_Mann_a4
_atom_type_scat_Cromer_Mann_b4
_atom_type_scat_Cromer_Mann_c
_atom_type_scat_source
C 0.0181 0.0091 2.3100 20.8439 1.0200 10.2075 1.5886 0.5687 0.8650 51.6512
0.2156 'International Tables Vol C 4.2.6.8 and 6.1.1.4'
H 0.0000 0.0000 0.4930 10.5109 0.3229 26.1257 0.1402 3.1424 0.0408 57.7998
0.0030 'International Tables Vol C 4.2.6.8 and 6.1.1.4'
Cl 0.3639 0.7018 11.4604 0.0104 7.1964 1.1662 6.2556 18.5194 1.6455 47.7784
-9.5574 'International Tables Vol C 4.2.6.8 and 6.1.1.4'
N 0.0311 0.0180 12.2126 0.0057 3.1322 9.8933 2.0125 28.9975 1.1663 0.5826
-11.5290 'International Tables Vol C 4.2.6.8 and 6.1.1.4'
O 0.0492 0.0322 3.0485 13.2771 2.2868 5.7011 1.5463 0.3239 0.8670 32.9089
0.2508 'International Tables Vol C 4.2.6.8 and 6.1.1.4'
S 0.3331 0.5567 6.9053 1.4679 5.2034 22.2151 1.4379 0.2536 1.5863 56.1720
0.8669 'International Tables Vol C 4.2.6.8 and 6.1.1.4'


_cell_formula_units_Z            4

# Given Formula = C8 H6 Cl1 N1 O5 S1 
# Dc =      1.75 Fooo =    536.00 Mu =     54.62 M =    263.66
# Found Formula = C8 H6 Cl1 N1 O5 S1 
# Dc =      1.75 FOOO =    536.00 Mu =     54.62 M =    263.66

_chemical_formula_sum            'C8 H6 Cl N O5 S'
_chemical_formula_moiety         'C8 H6 Cl N O5 S'
_chemical_compound_source        .
_chemical_formula_weight         263.66


_cell_measurement_reflns_used    20079
_cell_measurement_theta_min      4.86
_cell_measurement_theta_max      74.93
_cell_measurement_temperature    100

_exptl_crystal_description       prism
_exptl_crystal_colour            colourless
_exptl_crystal_size_min          0.087
_exptl_crystal_size_mid          0.120
_exptl_crystal_size_max          0.272

_exptl_crystal_density_diffrn    1.755
_exptl_crystal_density_meas      'not measured'
_exptl_crystal_density_method    'not measured'
# Non-dispersive F(000): 
_exptl_crystal_F_000             536
_exptl_absorpt_coefficient_mu    5.462

# Sheldrick geometric approximatio 0.52 0.62 
_exptl_absorpt_correction_type   multi-scan
_exptl_absorpt_process_details   
; 
 CrysAlisPro (Rigaku Oxford Diffraction, 2021) 
;
_exptl_absorpt_correction_T_min  0.32
_exptl_absorpt_correction_T_max  0.62
_diffrn_measurement_device_type  'Oxford Diffraction SuperNova'
_diffrn_measurement_device       Area
_diffrn_radiation_monochromator  'focussing mirrors'
_diffrn_radiation_type           'Cu K\a'
_diffrn_radiation_wavelength     1.54184
_diffrn_measurement_method       \w

# If a reference occurs more than once, delete the author 
# and date from subsequent references. 
_computing_data_collection       'SuperNova, (Oxford Diffraction, 2010)'
_computing_cell_refinement       
; 
 CrysAlisPro (Rigaku Oxford Diffraction, 2021) 
;
_computing_data_reduction        
; 
 CrysAlisPro (Rigaku Oxford Diffraction, 2021) 
;
_computing_structure_solution    'Superflip (Palatinus & Chapuis, 2007)'
_computing_structure_refinement  'CRYSTALS (Betteridge et al., 2003)'
_computing_publication_material  'CRYSTALS (Betteridge et al., 2003)'
_computing_molecular_graphics    'CAMERON (Watkin et al., 1996)'

_diffrn_standards_interval_time  .
_diffrn_standards_interval_count .
_diffrn_standards_number         0
_diffrn_standards_decay_%        .

_diffrn_ambient_temperature      100
_diffrn_reflns_number            31025
_diffrn_reflns_av_unetI/netI     0.034
_reflns_number_total             2038
_diffrn_reflns_av_R_equivalents  0.042
# Number of reflections without Friedels Law is 0 
# Number of reflections with Friedels Law is 2038 
# Theoretical number of reflections is about 4155 


_diffrn_reflns_theta_min         4.878
_diffrn_reflns_theta_max         75.771
_diffrn_measured_fraction_theta_max 0.983

_diffrn_reflns_theta_full        73.497
_diffrn_measured_fraction_theta_full 0.999


_diffrn_reflns_limit_h_min       -13
_diffrn_reflns_limit_h_max       12
_diffrn_reflns_limit_k_min       -8
_diffrn_reflns_limit_k_max       8
_diffrn_reflns_limit_l_min       -17
_diffrn_reflns_limit_l_max       17
_reflns_limit_h_min              -13
_reflns_limit_h_max              13
_reflns_limit_k_min              0
_reflns_limit_k_max              8
_reflns_limit_l_min              0
_reflns_limit_l_max              17

_oxford_diffrn_Wilson_B_factor   1.73
_oxford_diffrn_Wilson_scale      3.62

_atom_sites_solution_primary     other #heavy,direct,difmap,geom,iterative
# _atom_sites_solution_secondary  difmap
_atom_sites_solution_hydrogens   difmap

_refine_diff_density_min         -0.65
_refine_diff_density_max         0.69


# The current dictionary definitions do not cover the 
# situation where the reflections used for refinement were 
# selected by a user-defined sigma threshold 

# Explicitly named reflections are ALWAYS excluded from R&wR 

# The values actually used during refinement 
# These are labelled "all" for compatibility with PLATON 
_oxford_refine_reflns_threshold_expression I>-3.0\s(I)
_refine_ls_number_restraints     0
_refine_ls_number_parameters     145
_refine_ls_number_reflns         2038
_refine_ls_R_factor_ref          0.0350
_refine_ls_wR_factor_ref         0.0860
_refine_ls_goodness_of_fit_ref   1.0031
_refine_ls_shift/su_max          0.0003660
_refine_ls_shift/su_mean         0.0000297


# Computed with I/sigma = -10 
_reflns_number_all               2038
_refine_ls_R_factor_all          0.0350
_refine_ls_wR_factor_all         0.0860

# Computed with I/sigma = +2 a la SHELX 
_reflns_threshold_expression     I>2.0\s(I)
_reflns_number_gt                1970
_refine_ls_R_factor_gt           0.0341
_refine_ls_wR_factor_gt          0.0853


_refine_ls_structure_factor_coef Fsqd
_refine_ls_matrix_type           full
_refine_ls_hydrogen_treatment    constr #undef, noref, refall,
# refxyz, refU, constr or mixed
_refine_ls_weighting_scheme      calc
_refine_ls_weighting_details     
;
 Method= Modified Sheldrick 
 w=1/[\s^2^(F^2^) + ( 0.04P)^2^ + 1.53P] 
 ,where P=(max(Fo^2^,0) + 2Fc^2^)/3 
;

# Uequiv = arithmetic mean of Ui i.e. Ueqiv = (U1+U2+U3)/3

# Replace last . with number of unfound hydrogen atoms attached to an atom.

# ..._refinement_flags_... 
# . no refinement constraints           S special position constraint on site
# G rigid group refinement of site      R riding atom
# D distance or angle restraint on site T thermal displacement constraints
# U Uiso or Uij restraint (rigid bond)  P partial occupancy constraint


loop_
_atom_site_label
_atom_site_type_symbol
_atom_site_fract_x
_atom_site_fract_y
_atom_site_fract_z
_atom_site_U_iso_or_equiv
_atom_site_occupancy
_atom_site_adp_type
_atom_site_refinement_flags_posn
_atom_site_refinement_flags_adp
_atom_site_refinement_flags_occupancy
_atom_site_disorder_assembly
_atom_site_disorder_group
_atom_site_attached_hydrogens
Cl1 Cl 0.79785(5) 0.69166(8) 0.69508(3) 0.0290 1.0000 Uani . . . . . .
C2 C 0.73039(19) 0.7348(3) 0.58237(14) 0.0222 1.0000 Uani . . . . . .
S3 S 0.72366(5) 0.99231(7) 0.54000(3) 0.0231 1.0000 Uani . . . . . .
O4 O 0.84401(15) 1.0662(3) 0.52871(11) 0.0339 1.0000 Uani . . . . . .
O5 O 0.64835(15) 1.1112(2) 0.59733(10) 0.0299 1.0000 Uani . . . . . .
C6 C 0.6451(2) 0.9170(3) 0.42756(14) 0.0232 1.0000 Uani . . . . . .
C7 C 0.59921(19) 1.0826(3) 0.36219(13) 0.0212 1.0000 Uani . . . . . .
O8 O 0.57697(15) 1.2500(2) 0.39509(10) 0.0272 1.0000 Uani . . . . . .
N9 N 0.57536(16) 1.0501(2) 0.26427(11) 0.0206 1.0000 Uani . . . . . .
C10 C 0.62896(19) 0.9043(3) 0.20896(14) 0.0237 1.0000 Uani . . . . . .
O11 O 0.60961(15) 0.9590(2) 0.11633(10) 0.0289 1.0000 Uani . . . . . .
C12 C 0.5296(2) 1.1365(3) 0.10457(14) 0.0262 1.0000 Uani . . . . . .
C13 C 0.5279(2) 1.2246(3) 0.20504(14) 0.0246 1.0000 Uani . . . . . .
O14 O 0.68396(15) 0.7522(2) 0.23564(10) 0.0302 1.0000 Uani . . . . . .
C15 C 0.6261(2) 0.7141(3) 0.42893(14) 0.0238 1.0000 Uani . . . . . .
C16 C 0.6746(2) 0.6091(3) 0.51815(14) 0.0242 1.0000 Uani . . . . . .
H122 H 0.5618 1.2310 0.0605 0.0317 1.0000 Uiso R . . . . .
H121 H 0.4501 1.0928 0.0783 0.0317 1.0000 Uiso R . . . . .
H131 H 0.5822 1.3400 0.2153 0.0295 1.0000 Uiso R . . . . .
H132 H 0.4466 1.2609 0.2181 0.0298 1.0000 Uiso R . . . . .
H151 H 0.5844 0.6435 0.3780 0.0298 1.0000 Uiso R . . . . .
H161 H 0.6641 0.4684 0.5272 0.0299 1.0000 Uiso R . . . . .
loop_
_atom_site_aniso_label
_atom_site_aniso_U_11
_atom_site_aniso_U_22
_atom_site_aniso_U_33
_atom_site_aniso_U_23
_atom_site_aniso_U_13
_atom_site_aniso_U_12
Cl1 0.0471(3) 0.0222(3) 0.0156(2) 0.00258(17) -0.00721(19) 0.0055(2)
C2 0.0334(10) 0.0166(9) 0.0158(9) 0.0030(7) -0.0019(8) 0.0036(8)
S3 0.0387(3) 0.0139(2) 0.0147(2) -0.00002(16) -0.00769(19) -0.00210(19)
O4 0.0420(9) 0.0289(8) 0.0284(8) 0.0026(6) -0.0072(7) -0.0097(7)
O5 0.0501(9) 0.0192(7) 0.0182(7) -0.0031(6) -0.0064(6) 0.0052(7)
C6 0.0352(11) 0.0178(9) 0.0147(9) -0.0019(7) -0.0061(8) -0.0017(8)
C7 0.0306(10) 0.0160(9) 0.0154(9) -0.0007(7) -0.0048(7) -0.0021(8)
O8 0.0446(9) 0.0173(7) 0.0180(7) -0.0029(6) -0.0050(6) 0.0023(6)
N9 0.0323(9) 0.0144(8) 0.0137(7) 0.0003(6) -0.0042(6) 0.0021(7)
C10 0.0323(10) 0.0211(10) 0.0164(9) -0.0014(8) -0.0042(8) 0.0022(8)
O11 0.0435(9) 0.0273(8) 0.0147(7) -0.0002(6) -0.0025(6) 0.0110(7)
C12 0.0378(11) 0.0223(10) 0.0172(9) 0.0020(8) -0.0030(8) 0.0081(9)
C13 0.0367(11) 0.0182(9) 0.0173(9) 0.0018(8) -0.0050(8) 0.0040(8)
O14 0.0443(9) 0.0235(7) 0.0215(7) 0.0000(6) -0.0033(6) 0.0119(7)
C15 0.0352(11) 0.0173(9) 0.0175(9) -0.0017(7) -0.0041(8) -0.0020(8)
C16 0.0375(11) 0.0149(9) 0.0195(9) 0.0013(7) -0.0005(8) 0.0000(8)

_refine_ls_extinction_method     None
_oxford_refine_ls_scale          0.5308(12)
loop_
_geom_bond_atom_site_label_1
_geom_bond_site_symmetry_1
_geom_bond_atom_site_label_2
_geom_bond_site_symmetry_2
_geom_bond_distance
_geom_bond_publ_flag
Cl1 . C2 . 1.6972(19) yes
C2 . S3 . 1.780(2) yes
C2 . C16 . 1.320(3) yes
S3 . O4 . 1.4300(17) yes
S3 . O5 . 1.4384(16) yes
S3 . C6 . 1.7849(19) yes
C6 . C7 . 1.471(3) yes
C6 . C15 . 1.340(3) yes
C7 . O8 . 1.220(2) yes
C7 . N9 . 1.387(2) yes
N9 . C10 . 1.395(3) yes
N9 . C13 . 1.471(2) yes
C10 . O11 . 1.342(2) yes
C10 . O14 . 1.201(3) yes
O11 . C12 . 1.452(2) yes
C12 . C13 . 1.523(3) yes
C12 . H122 . 0.965 no
C12 . H121 . 0.954 no
C13 . H131 . 0.961 no
C13 . H132 . 0.959 no
C15 . C16 . 1.476(3) yes
C15 . H151 . 0.929 no
C16 . H161 . 0.935 no
loop_
_geom_angle_atom_site_label_1
_geom_angle_site_symmetry_1
_geom_angle_atom_site_label_2
_geom_angle_site_symmetry_2
_geom_angle_atom_site_label_3
_geom_angle_site_symmetry_3
_geom_angle
_geom_angle_publ_flag
Cl1 . C2 . S3 . 117.77(12) yes
Cl1 . C2 . C16 . 131.17(16) yes
S3 . C2 . C16 . 110.98(15) yes
C2 . S3 . O4 . 110.39(10) yes
C2 . S3 . O5 . 109.15(9) yes
O4 . S3 . O5 . 118.11(10) yes
C2 . S3 . C6 . 91.98(9) yes
O4 . S3 . C6 . 111.18(10) yes
O5 . S3 . C6 . 112.91(10) yes
S3 . C6 . C7 . 116.80(14) yes
S3 . C6 . C15 . 108.69(15) yes
C7 . C6 . C15 . 133.65(19) yes
C6 . C7 . O8 . 119.37(17) yes
C6 . C7 . N9 . 121.46(17) yes
O8 . C7 . N9 . 119.10(17) yes
C7 . N9 . C10 . 127.40(17) yes
C7 . N9 . C13 . 117.38(16) yes
C10 . N9 . C13 . 110.97(15) yes
N9 . C10 . O11 . 108.88(16) yes
N9 . C10 . O14 . 128.12(18) yes
O11 . C10 . O14 . 123.01(19) yes
C10 . O11 . C12 . 110.76(15) yes
O11 . C12 . C13 . 105.12(15) yes
O11 . C12 . H122 . 108.9 no
C13 . C12 . H122 . 113.1 no
O11 . C12 . H121 . 108.9 no
C13 . C12 . H121 . 111.8 no
H122 . C12 . H121 . 108.9 no
C12 . C13 . N9 . 101.13(15) yes
C12 . C13 . H131 . 111.5 no
N9 . C13 . H131 . 110.1 no
C12 . C13 . H132 . 111.8 no
N9 . C13 . H132 . 111.3 no
H131 . C13 . H132 . 110.6 no
C6 . C15 . C16 . 115.31(18) yes
C6 . C15 . H151 . 122.9 no
C16 . C15 . H151 . 121.8 no
C15 . C16 . C2 . 112.98(18) yes
C15 . C16 . H161 . 122.1 no
C2 . C16 . H161 . 124.9 no
loop_
_geom_hbond_atom_site_label_D
_geom_hbond_site_symmetry_D
_geom_hbond_atom_site_label_H
_geom_hbond_site_symmetry_H
_geom_hbond_atom_site_label_A
_geom_hbond_site_symmetry_A
_geom_hbond_angle_DHA
_geom_hbond_distance_DH
_geom_hbond_distance_HA
_geom_hbond_distance_DA
_geom_hbond_publ_flag
C16 . H161 . O5 1_545 165 0.93 2.54 3.453(3) yes
C16 . H161 . O8 1_545 121 0.93 2.45 3.037(3) yes


_iucr_refine_instructions_details 
;
#
# Punched on 02/06/25 at 16:17:47
#
#LIST     12                                                                    
BLOCK SCALE X'S  U'S 
RIDE C   (  12,X'S) H   ( 122,X'S) H   ( 121,X'S) 
RIDE C   (  13,X'S) H   ( 131,X'S) H   ( 132,X'S) 
RIDE C   (  15,X'S) H   ( 151,X'S) 
RIDE C   (  16,X'S) H   ( 161,X'S) 
END                                                                             
#
# Punched on 02/06/25 at 16:17:47
#
#LIST     16                                                                    
NO 
REM   HREST   START (DO NOT REMOVE THIS LINE) 
REM   HREST   END (DO NOT REMOVE THIS LINE) 
END                                                                             
;

_refine_special_details          
;
?
  Reflections are selected by the following conditions :-
  Minimum value of SQRTW        is   0.00
  Minimum value of RATIO        is  -3.00
;
